# Supplementary material for: How long limbs reduce the energetic burden on the heart of the giraffe
Source: J Exp Biol. 2025 Oct 20;228(20):jeb251092. doi: 10.1242/jeb.251092 (PMC12582410; doi:10.1242/jeb.251092)
Supplement: Dataset 1. Data and models [file jexbio-228-251092-Dataset1.xlsx]

## Sheet: Height and mass
Ostergaard et al.2013				OK Note: cm
Giraffe data
ID	Gender	Age		Height	Weight			Height	Weight
		(month)	(years)	(cm)	(kg)			(cm)	(kg)
G1	Male	22	1.83333	322	370			290	280
G2	Male	22	1.83333	490				310	330
G3	Male	22	1.83333	335	450			322	370
G4	Male	22	1.83333	370				340	420
G5	Female	22	1.83333	360				330	445
G6	Male	22	1.83333	340	470			335	450
G7	Male	22	1.83333	290	280			350	450
G01	Male	18	1.5	380				350	451
G02	Male	26	2.16667	340	503			350	456
G03	Male	33	2.75	527				345	460
G04	Male	30	2.5	398				340	470
G05	Male	33	2.75	330	445			360	475
G06	Male	24	2	340	420			340	490
G07	Male	14	1.16667	310	330			340	503
G08	Male	24	2	350	451			380	603
G09	Male	33	2.75	345	460			390	630
G10	Male	48	4	390	654			390	654
G11	Male	36	3	350	456
G12	Male			350	450				17
G13	Male	42	3.5	360	475
G14	Male	51	4.25	380	603
G15	Female	42	3.5	340	490
G17	Male	54	4.5	390	630
	Adult mean			344	458	from paper

## Sheet: Metabolic rates
Artiodactyls n = 7	Data from White and Seymour 2003, supplementary table.
Group	Genus	species	Mass grams	ml O2/h	Mass kg	mlO2/min
Antilocapridae	Antilocapra	americana	37800	9318	37.8	155.3
Bovidae	Connochaetes	taurinus	196500	41242	196.5	687.367
Bovidae	Ovis	canadensis	69125	19120	69.125	318.667
Cervidae	Alces	alces	325000	51419	325	856.983
Cervidae	Capreolus	capreolus	21500	8308	21.5	138.467
Cervidae	Odocoileus	virginianus	58588	25609	58.588	426.817
Tayassuidae	Pecari	tajacu	20500	5945	20.5	99.0833
Giraffe					651	0
						592	W
				All mammals		245.299	W
				artiodactyls/all mammals		2.41338
	Checked. All good
All mammals-post absorptive		n = 619	VO2= ml O2/h		Snelling and Seymour 2024
White and Seymour 2003 allometry Fig 2a.			Mb = grams		Relative cost of the mammal left ventricle
	a	4.12			4.08
	b	0.69			0.12
Mb =	651000	g		Mb	651	kg
VO2 =	42293	ml O2/h		Elv,met/Eb	8.87748	%
	704.883	ml O2/min
	245.299	Watts

## Sheet: Model
Giraffe model to alter length of legs on cost of left ventricle						kPa/mm Hg =	0.1333							Density
									Efficiency assumed b =		-0.06			blood	1.05	g/cm3
									32	% @ 1 kg				mercury	13.6	g/cm3
														ratio	0.0772059
	Body mass	Height	Heart rate	Stroke volume	CO	Pmean	Pmean	ELV	Efficiency	Evcost	Eb	100*ELV/Eb		1mm height=	0.0772059
Condition	kg	mm	/sec	L	L/s	mmHg	kPa	Watts		Watts	Watts	%
standard	651	3877	1.7	0.7	0.696667	214	28.5262	19.8733	0.216938	91.6081	586	15.6328	CO value from conscious, standing giraffes Goetz et al 1960. BMR from analysis of 7 species of Artiodactylidae (White and Seymour 2003)
		1938.5	half height (heart position)
			Height of	Hydrostatic
			heart	Pressure		Pmean mmHg	Pmean kPa	Watts
			4000	308.824		54.8522	7.3118	5.09389		23.4809		4.00697
			3900	301.103		62.5722	8.34087	5.81081		26.7856		4.57092
			3800	293.382		70.2922	9.36995	6.52773		30.0903		5.13487		64.3473	mm Hg in head at 3877 high
			3700	285.662		78.0122	10.399	7.24465		33.3951		5.69882
			3600	277.941		85.7322	11.4281	7.96158		36.6998		6.26277
			3500	270.221		93.4522	12.4572	8.6785		40.0046		6.82672
			3400	262.5		101.172	13.4863	9.39542		43.3093		7.39067
			3300	254.779		108.892	14.5153	10.1123		46.614		7.95462
			3200	247.059		116.612	15.5444	10.8293		49.9188		8.51856
			3100	239.338		124.332	16.5735	11.5462		53.2235		9.08251
			3000	231.618		132.052	17.6026	12.2631		56.5283		9.64646
			2900	223.897		139.772	18.6316	12.98		59.833		10.2104
			2800	216.176		147.492	19.6607	13.697		63.1378		10.7744
			2700	208.456		155.212	20.6898	14.4139		66.4425		11.3383
			2600	200.735		162.932	21.7189	15.1308		69.7472		11.9023
			2500	193.015		170.652	22.7479	15.8477		73.052		12.4662
			2400	185.294		178.372	23.777	16.5647		76.3567		13.0302
			2300	177.574		186.092	24.8061	17.2816		79.6615		13.5941
			2200	169.853		193.812	25.8352	17.9985		82.9662		14.1581
			2100	162.132		201.532	26.8642	18.7154		86.2709		14.722
			2000	154.412		209.252	27.8933	19.4323		89.5757		15.286
		natural heart level (about)	1939	149.702		213.961	28.5211	19.8697		91.5916		15.63
			1900	146.691		216.972	28.9224	20.1493		92.8804		15.8499
			1800	138.971		224.692	29.9515	20.8662		96.1852		16.4138
			1700	131.25		232.412	30.9805	21.5831		99.4899		16.9778
		drinking cost	1699	131.173		232.489	30.9908	21.5903		99.5229		16.9834
			1600	123.529		240.132	32.0096	22.3		102.795		17.5417
			1500	115.809		247.852	33.0387	23.017		106.099		18.1057
		lower heart w/o splayed legs	1459	112.643		251.017	33.4606	23.3109		107.454		18.3369
			1400	108.088		255.572	34.0678	23.7339		109.404		18.6696
			1300	100.368		263.292	35.0969	24.4508		112.709		19.2336
			1200	92.6471		271.012	36.1259	25.1677		116.014		19.7975
			1100	84.9265		278.732	37.155	25.8847		119.318		20.3615
	1000	eland heart level	1000	77.2059		286.452	38.1841	26.6016		122.623		20.9254		1.3388
			900	69.4853		294.172	39.2132	27.3185		125.928		21.4894
			800	61.7647		301.892	40.2422	28.0354		129.233		22.0533
			700	54.0441		309.612	41.2713	28.7523		132.537		22.6173
			600	46.3235		317.332	42.3004	29.4693		135.842		23.1812
			500	38.6029		325.052	43.3295	30.1862		139.147		23.7452
			400	30.8824		332.772	44.3585	30.9031		142.452		24.3091
			300	23.1618		340.492	45.3876	31.62		145.756		24.8731
			200	15.4412		348.212	46.4167	32.337		149.061		25.437
			100	7.72059		355.932	47.4458	33.0539		152.366		26.001
			0	0		363.652	48.4748	33.7708		155.67		26.5649

## Sheet: Drinking posture
Giraffe splay foot measurements			front view				right and left are my view of the photo, opposite on the animal
					pixels
		leg-water angle		mean angle	hoof-wrist		hoof-elbow		wrist -elbow		elbow-elbow
Photo #		left	right		left	right	left	right	left	right
1		50.97	54.26	52.615	237	242	369	356	132	114	168
2		46.44	44.13	45.285	277	271	458	467	181	196	163
3		47.31	45.74	46.525	335	338	596	610	261	272	164
4	left animal	48.19	43.89	46.04	443	448	737	793	294	345	264
4	right animal	50.93	47.68	49.305	472	471	798	846	326	375	306
6		42.09	43.48	42.785	501	504	903	897	402	393	318
7		45.65	39.88	42.765	334	340	543	613	209	273	219
8		41.52	45.97	43.745	604	562	1099	1058	495	496	428
9		41.17	43.33	42.25	247	235	452	441	205	206	164
Beta angle		left	right	Both
	mean	46.03	45.3733	45.7017
	SD	3.78341	3.97597	3.43907
	CI	2.47178	2.59759	2.24682
	all angles	n=9	n=9	n=9
	mean	45.7017	sine of Beta		0.715713
	SD	3.78014
	CI	1.7463
	n	18
Model animal standing
Body mass	kg	651
Shoulder height	mm	1939
elbow height	mm	1686.93	0.87		see van Sitters spreadsheet
difference		252.07
leg length below elbow	mm	1686.93	L
Model animal splaying
angle Beta	degrees	45.7017
sine Beta		0.715713
elbow height		1207.36	h
difference	mm	479.572	L-h		Splaying causes the elbow to drop 480 mm. The heart drops this amount too.
heart height		1459.43
difference		479.572
